# Supplementary material for: The Ralstonia solanacearum Type III Effector RipAW Targets the Immune Receptor Complex to Suppress PAMP-Triggered Immunity
Source: Int J Mol Sci. 2023 Dec 22;25(1):183. doi: 10.3390/ijms25010183 (PMC10779406; doi:10.3390/ijms25010183)
Supplement: Supplementary file 1 [file ijms-25-00183-s001.zip]

Archive with 1 entries (1 files):
- ijms-2728497-supplementary.pdf
